# Supplementary material for: Direct Amidation to Access 3-Amido-1,8-Naphthalimides Including Fluorescent Scriptaid Analogues as HDAC Inhibitors
Source: Cells. 2021 Jun 15;10(6):1505. doi: 10.3390/cells10061505 (PMC8232238; doi:10.3390/cells10061505)
Supplement: Supplementary file 1 [file cells-10-01505-s001.zip]

Archive with 1 entries (1 files):
- cells-1237189-supplementary.pdf
